# Supplementary material for: The Role of Strontium in CeNiO3 Nano-Crystalline Perovskites for Greenhouse Gas Mitigation to Produce Syngas
Source: Molecules. 2022 Jan 6;27(2):356. doi: 10.3390/molecules27020356 (PMC8779912; doi:10.3390/molecules27020356)
Supplement: Supplementary file 1 [file molecules-27-00356-s001.zip]

Archive with 1 entries (1 files):
- molecules-1507584-supplementary.pdf
